# Supplementary material for: Deep learning and optical coherence tomography in glaucoma: Bridging the diagnostic gap on structural imaging
Source: Front Ophthalmol (Lausanne). 2022 Sep 21;2:937205. doi: 10.3389/fopht.2022.937205 (PMC11182271; doi:10.3389/fopht.2022.937205)
Supplement: Supplementary file 4 [file DataSheet_1.xlsx]

## Sheet: Sheet1
PMID	Title	Authors	Citation
30361278	Artificial intelligence and deep learning in ophthalmology	Ting DSW, Pasquale LR, Peng L, Campbell JP, Lee AY, Raman R, Tan GSW, Schmetterer L, Keane PA, Wong TY.	Br J Ophthalmol. 2019 Feb;103(2):167-175. doi: 10.1136/bjophthalmol-2018-313173. Epub 2018 Oct 25.
33028972	Deep learning in glaucoma with optical coherence tomography: a review	Ran AR, Tham CC, Chan PP, Cheng CY, Tham YC, Rim TH, Cheung CY.	Eye (Lond). 2021 Jan;35(1):188-201. doi: 10.1038/s41433-020-01191-5. Epub 2020 Oct 7.
31048019	Deep learning in ophthalmology: The technical and clinical considerations	Ting DSW, Peng L, Varadarajan AV, Keane PA, Burlina PM, Chiang MF, Schmetterer L, Pasquale LR, Bressler NM, Webster DR, Abramoff M, Wong TY.	Prog Retin Eye Res. 2019 Sep;72:100759. doi: 10.1016/j.preteyeres.2019.04.003. Epub 2019 Apr 29.
32988472	Artificial intelligence and deep learning in glaucoma: Current state and future prospects	Girard MJA, Schmetterer L.	Prog Brain Res. 2020;257:37-64. doi: 10.1016/bs.pbr.2020.07.002. Epub 2020 Aug 8.
32855846	A Review of Deep Learning for Screening, Diagnosis, and Detection of Glaucoma Progression	Thompson AC, Jammal AA, Medeiros FA.	Transl Vis Sci Technol. 2020 Jul 22;9(2):42. doi: 10.1167/tvst.9.2.42. eCollection 2020 Jul.
29675699	[Deep learning and neuronal networks in ophthalmology : Applications in the field of optical coherence tomography]	Treder M, Eter N.	Ophthalmologe. 2018 Sep;115(9):714-721. doi: 10.1007/s00347-018-0706-0.
31904596	Glaucoma screening: where are we and where do we need to go?	Tan NYQ, Friedman DS, Stalmans I, Ahmed IIK, Sng CCA.	Curr Opin Ophthalmol. 2020 Mar;31(2):91-100. doi: 10.1097/ICU.0000000000000649.
32750971	Machine Learning Techniques for Ophthalmic Data Processing: A Review	Sarhan MH, Nasseri MA, Zapp D, Maier M, Lohmann CP, Navab N, Eslami A.	IEEE J Biomed Health Inform. 2020 Dec;24(12):3338-3350. doi: 10.1109/JBHI.2020.3012134. Epub 2020 Dec 4.
29528860	Deep learning applications in ophthalmology	Rahimy E.	Curr Opin Ophthalmol. 2018 May;29(3):254-260. doi: 10.1097/ICU.0000000000000470.
32740061	Fundamentals of artificial intelligence for ophthalmologists	Ahmad BU, Kim JE, Rahimy E.	Curr Opin Ophthalmol. 2020 Sep;31(5):303-311. doi: 10.1097/ICU.0000000000000679.
31666710	Recent advances in anterior chamber angle imaging	Porporato N, Baskaran M, Husain R, Aung T.	Eye (Lond). 2020 Jan;34(1):51-59. doi: 10.1038/s41433-019-0655-0. Epub 2019 Oct 30.
30119782	Deep learning in ophthalmology: a review	Grewal PS, Oloumi F, Rubin U, Tennant MTS.	Can J Ophthalmol. 2018 Aug;53(4):309-313. doi: 10.1016/j.jcjo.2018.04.019. Epub 2018 May 30.
34046105	Heart, Eye, and Artificial Intelligence: A Review	Gupta K, Reddy S.	Cardiol Res. 2021 Jun;12(3):132-139. doi: 10.14740/cr1179. Epub 2021 May 14.
34383718	Interpreting Deep Learning Studies in Glaucoma: Unresolved Challenges	Lee EB, Wang SY, Chang RT.	Asia Pac J Ophthalmol (Phila). 2021 May-Jun 01;10(3):261-267. doi: 10.1097/APO.0000000000000395.
33828217	Diagnostic accuracy of deep learning in medical imaging: a systematic review and meta-analysis	Aggarwal R, Sounderajah V, Martin G, Ting DSW, Karthikesalingam A, King D, Ashrafian H, Darzi A.	NPJ Digit Med. 2021 Apr 7;4(1):65. doi: 10.1038/s41746-021-00438-z.
34943516	Moving beyond the Slit-Lamp Gonioscopy: Challenges and Future Opportunities	Cutolo CA, Bonzano C, Scotto R, Iester M, Bagnis A, Pizzorno C, Catti C, Traverso CE.	Diagnostics (Basel). 2021 Dec 6;11(12):2279. doi: 10.3390/diagnostics11122279.
33255754	Anterior Chamber Angle Assessment Techniques: A Review	Riva I, Micheletti E, Oddone F, Bruttini C, Montescani S, De Angelis G, Rovati L, Weinreb RN, Quaranta L.	J Clin Med. 2020 Nov 25;9(12):3814. doi: 10.3390/jcm9123814.
33012331	Predicting Glaucoma before Onset Using Deep Learning	Thakur A, Goldbaum M, Yousefi S.	Ophthalmol Glaucoma. 2020 Jul-Aug;3(4):262-268. doi: 10.1016/j.ogla.2020.04.012. Epub 2020 Apr 29.
33395111	Artificial intelligence and complex statistical modeling in glaucoma diagnosis and management	Salazar H, Misra V, Swaminathan SS.	Curr Opin Ophthalmol. 2021 Mar 1;32(2):105-117. doi: 10.1097/ICU.0000000000000741.
33274641	Applications of deep learning in detection of glaucoma: A systematic review	Mirzania D, Thompson AC, Muir KW.	Eur J Ophthalmol. 2021 Jul;31(4):1618-1642. doi: 10.1177/1120672120977346. Epub 2020 Dec 4.
33741420	Artificial intelligence: the unstoppable revolution in ophthalmology	Benet D, Pellicer-Valero OJ.	Surv Ophthalmol. 2022 Jan-Feb;67(1):252-270. doi: 10.1016/j.survophthal.2021.03.003. Epub 2021 Mar 16.
34236992	Accuracy of Using Generative Adversarial Networks for Glaucoma Detection: Systematic Review and Bibliometric Analysis	Saeed AQ, Sheikh Abdullah SNH, Che-Hamzah J, Abdul Ghani AT.	J Med Internet Res. 2021 Sep 21;23(9):e27414. doi: 10.2196/27414.
33117612	Artificial Intelligence Algorithms to Diagnose Glaucoma and Detect Glaucoma Progression: Translation to Clinical Practice	Mursch-Edlmayr AS, Ng WS, Diniz-Filho A, Sousa DC, Arnold L, Schlenker MB, Duenas-Angeles K, Keane PA, Crowston JG, Jayaram H.	Transl Vis Sci Technol. 2020 Oct 15;9(2):55. doi: 10.1167/tvst.9.2.55. eCollection 2020 Oct.
32617334	Application of artificial intelligence in anterior segment ophthalmic diseases: diversity and standardization	Wu X, Liu L, Zhao L, Guo C, Li R, Wang T, Yang X, Xie P, Liu Y, Lin H.	Ann Transl Med. 2020 Jun;8(11):714. doi: 10.21037/atm-20-976.
32459689	Improving the Detection of Glaucoma and Its Progression: A Topographical Approach	Hood DC, Zemborain ZZ, Tsamis E, De Moraes CG.	J Glaucoma. 2020 Aug;29(8):613-621. doi: 10.1097/IJG.0000000000001553.
33307283	Artificial intelligence (AI) impacting diagnosis of glaucoma and understanding the regulatory aspects of AI-based software as medical device	Prabhakar B, Singh RK, Yadav KS.	Comput Med Imaging Graph. 2021 Jan;87:101818. doi: 10.1016/j.compmedimag.2020.101818. Epub 2020 Nov 24.
33890129	[Diagnostics of diseases of the optic nerve head in times of artificial intelligence and big data]	Diener R, Treder M, Eter N.	Ophthalmologe. 2021 Sep;118(9):893-899. doi: 10.1007/s00347-021-01385-6. Epub 2021 Apr 22.
33323181	Deep learning in glaucoma: progress, but still lots to do	Medeiros FA.	Lancet Digit Health. 2019 Aug;1(4):e151-e152. doi: 10.1016/S2589-7500(19)30087-1. Epub 2019 Aug 9.
33097920	Correction: Deep learning in glaucoma with optical coherence tomography: a review	Ran AR, Tham CC, Chan PP, Cheng CY, Tham YC, Rim TH, Cheung CY.	Eye (Lond). 2021 Jan;35(1):357. doi: 10.1038/s41433-020-01244-9.
31149787	Promising Artificial Intelligence-Machine Learning-Deep Learning Algorithms in Ophthalmology	Balyen L, Peto T.	Asia Pac J Ophthalmol (Phila). 2019 May-Jun;8(3):264-272. doi: 10.22608/APO.2018479. Epub 2019 May 31.
32672575	Machine Learning Models for Diagnosing Glaucoma from Retinal Nerve Fiber Layer Thickness Maps	Wang P, Shen J, Chang R, Moloney M, Torres M, Burkemper B, Jiang X, Rodger D, Varma R, Richter GM.	Ophthalmol Glaucoma. 2019 Nov-Dec;2(6):422-428. doi: 10.1016/j.ogla.2019.08.004. Epub 2019 Aug 23.
34339778	Multimodal machine learning using visual fields and peripapillary circular OCT scans in detection of glaucomatous optic neuropathy	Xiong J, Li F, Song D, Tang G, He J, Gao K, Zhang H, Cheng W, Song Y, Lin F, Hu K, Wang P, Olivia Li JP, Aung T, Qiao Y, Zhang X, Ting D.	Ophthalmology. 2022 Feb;129(2):171-180. doi: 10.1016/j.ophtha.2021.07.032. Epub 2021 Jul 30.
30676415	Screening Glaucoma With Red-free Fundus Photography Using Deep Learning Classifier and Polar Transformation	Lee J, Kim Y, Kim JH, Park KH.	J Glaucoma. 2019 Mar;28(3):258-264. doi: 10.1097/IJG.0000000000001187.
32570943	Deep Learning-Based Detection of Pigment Signs for Analysis and Diagnosis of Retinitis Pigmentosa	Arsalan M, Baek NR, Owais M, Mahmood T, Park KR.	Sensors (Basel). 2020 Jun 18;20(12):3454. doi: 10.3390/s20123454.
34224467	Artificial Intelligence in Cornea, Refractive Surgery, and Cataract: Basic Principles, Clinical Applications, and Future Directions	Rampat R, Deshmukh R, Chen X, Ting DSW, Said DG, Dua HS, Ting DSJ.	Asia Pac J Ophthalmol (Phila). 2021 Jul 1;10(3):268-281. doi: 10.1097/APO.0000000000000394.
31989285	Deep learning-based automated detection of glaucomatous optic neuropathy on color fundus photographs	Li F, Yan L, Wang Y, Shi J, Chen H, Zhang X, Jiang M, Wu Z, Zhou K.	Graefes Arch Clin Exp Ophthalmol. 2020 Apr;258(4):851-867. doi: 10.1007/s00417-020-04609-8. Epub 2020 Jan 27.
32103888	Artificial Intelligence to Identify Retinal Fundus Images, Quality Validation, Laterality Evaluation, Macular Degeneration, and Suspected Glaucoma	Zapata MA, Royo-Fibla D, Font O, Vela JI, Marcantonio I, Moya-Sánchez EU, Sánchez-Pérez A, Garcia-Gasulla D, Cortés U, Ayguadé E, Labarta J.	Clin Ophthalmol. 2020 Feb 13;14:419-429. doi: 10.2147/OPTH.S235751. eCollection 2020.
32247778	Efficacy for Differentiating Nonglaucomatous Versus Glaucomatous Optic Neuropathy Using Deep Learning Systems	Yang HK, Kim YJ, Sung JY, Kim DH, Kim KG, Hwang JM.	Am J Ophthalmol. 2020 Aug;216:140-146. doi: 10.1016/j.ajo.2020.03.035. Epub 2020 Apr 2.
32053135	Data-Driven, Feature-Agnostic Deep Learning vs Retinal Nerve Fiber Layer Thickness for the Diagnosis of Glaucoma	Petersen CA, Mehta P, Lee AY.	JAMA Ophthalmol. 2020 Apr 1;138(4):339-340. doi: 10.1001/jamaophthalmol.2019.6143.
33510951	Predicting Age From Optical Coherence Tomography Scans With Deep Learning	Shigueoka LS, Mariottoni EB, Thompson AC, Jammal AA, Costa VP, Medeiros FA.	Transl Vis Sci Technol. 2021 Jan 7;10(1):12. doi: 10.1167/tvst.10.1.12. eCollection 2021 Jan.
32593978	Deep learning model to predict visual field in central 10° from optical coherence tomography measurement in glaucoma	Hashimoto Y, Asaoka R, Kiwaki T, Sugiura H, Asano S, Murata H, Fujino Y, Matsuura M, Miki A, Mori K, Ikeda Y, Kanamoto T, Yamagami J, Inoue K, Tanito M, Yamanishi K.	Br J Ophthalmol. 2021 Apr;105(4):507-513. doi: 10.1136/bjophthalmol-2019-315600. Epub 2020 Jun 27.
34812893	Predicting 10-2 Visual Field From Optical Coherence Tomography in Glaucoma Using Deep Learning Corrected With 24-2/30-2 Visual Field	Hashimoto Y, Kiwaki T, Sugiura H, Asano S, Murata H, Fujino Y, Matsuura M, Miki A, Mori K, Ikeda Y, Kanamoto T, Yamagami J, Inoue K, Tanito M, Yamanishi K, Asaoka R.	Transl Vis Sci Technol. 2021 Nov 1;10(13):28. doi: 10.1167/tvst.10.13.28.
34086043	Visual Field Inference From Optical Coherence Tomography Using Deep Learning Algorithms: A Comparison Between Devices	Shin J, Kim S, Kim J, Park K.	Transl Vis Sci Technol. 2021 Jun 1;10(7):4. doi: 10.1167/tvst.10.7.4.
32628672	A deep learning approach to predict visual field using optical coherence tomography	Park K, Kim J, Lee J.	PLoS One. 2020 Jul 6;15(7):e0234902. doi: 10.1371/journal.pone.0234902. eCollection 2020.
32387432	Predicting the Glaucomatous Central 10-Degree Visual Field From Optical Coherence Tomography Using Deep Learning and Tensor Regression	Xu L, Asaoka R, Kiwaki T, Murata H, Fujino Y, Matsuura M, Hashimoto Y, Asano S, Miki A, Mori K, Ikeda Y, Kanamoto T, Yamagami J, Inoue K, Tanito M, Yamanishi K.	Am J Ophthalmol. 2020 Oct;218:304-313. doi: 10.1016/j.ajo.2020.04.037. Epub 2020 May 6.
32845372	Prediction of visual field from swept-source optical coherence tomography using deep learning algorithms	Park K, Kim J, Kim S, Shin J.	Graefes Arch Clin Exp Ophthalmol. 2020 Nov;258(11):2489-2499. doi: 10.1007/s00417-020-04909-z. Epub 2020 Aug 26.
33500462	Predicting the central 10 degrees visual field in glaucoma by applying a deep learning algorithm to optical coherence tomography images	Asano S, Asaoka R, Murata H, Hashimoto Y, Miki A, Mori K, Ikeda Y, Kanamoto T, Yamagami J, Inoue K.	Sci Rep. 2021 Jan 26;11(1):2214. doi: 10.1038/s41598-020-79494-6.
33901527	Deep Learning Estimation of 10-2 and 24-2 Visual Field Metrics Based on Thickness Maps from Macula OCT	Christopher M, Bowd C, Proudfoot JA, Belghith A, Goldbaum MH, Rezapour J, Fazio MA, Girkin CA, De Moraes G, Liebmann JM, Weinreb RN, Zangwill LM.	Ophthalmology. 2021 Nov;128(11):1534-1548. doi: 10.1016/j.ophtha.2021.04.022. Epub 2021 Apr 23.
32818080	Artificial Intelligence Mapping of Structure to Function in Glaucoma	Mariottoni EB, Datta S, Dov D, Jammal AA, Berchuck SI, Tavares IM, Carin L, Medeiros FA.	Transl Vis Sci Technol. 2020 Mar 30;9(2):19. doi: 10.1167/tvst.9.2.19. eCollection 2020 Mar.
32791238	Improving Visual Field Trend Analysis with OCT and Deeply Regularized Latent-Space Linear Regression	Xu L, Asaoka R, Murata H, Kiwaki T, Zheng Y, Matsuura M, Fujino Y, Tanito M, Mori K, Ikeda Y, Kanamoto T, Yamanishi K.	Ophthalmol Glaucoma. 2021 Jan-Feb;4(1):78-88. doi: 10.1016/j.ogla.2020.08.002. Epub 2020 Aug 10.
34131181	RetiNerveNet: using recursive deep learning to estimate pointwise 24-2 visual field data based on retinal structure	Datta S, Mariottoni EB, Dov D, Jammal AA, Carin L, Medeiros FA.	Sci Rep. 2021 Jun 15;11(1):12562. doi: 10.1038/s41598-021-91493-9.
32672618	Improving the Structure-Function Relationship in Glaucomatous Visual Fields by Using a Deep Learning-Based Noise Reduction Approach	Asaoka R, Murata H, Matsuura M, Fujino Y, Yanagisawa M, Yamashita T.	Ophthalmol Glaucoma. 2020 May-Jun;3(3):210-217. doi: 10.1016/j.ogla.2020.01.001. Epub 2020 Jan 11.
27395766	Detecting Preperimetric Glaucoma with Standard Automated Perimetry Using a Deep Learning Classifier	Asaoka R, Murata H, Iwase A, Araie M.	Ophthalmology. 2016 Sep;123(9):1974-80. doi: 10.1016/j.ophtha.2016.05.029. Epub 2016 Jul 7.
34111263	Automatic Anterior Chamber Angle Classification Using Deep Learning System and Anterior Segment Optical Coherence Tomography Images	Li W, Chen Q, Jiang C, Shi G, Deng G, Sun X.	Transl Vis Sci Technol. 2021 May 3;10(6):19. doi: 10.1167/tvst.10.6.19.
32980820	Deep learning algorithms to isolate and quantify the structures of the anterior segment in optical coherence tomography images	Pham TH, Devalla SK, Ang A, Soh ZD, Thiery AH, Boote C, Cheng CY, Girard MJA, Koh V.	Br J Ophthalmol. 2021 Sep;105(9):1231-1237. doi: 10.1136/bjophthalmol-2019-315723. Epub 2020 Sep 26.
33505774	Deep Learning for Anterior Segment Optical Coherence Tomography to Predict the Presence of Plateau Iris	Wanichwecharungruang B, Kaothanthong N, Pattanapongpaiboon W, Chantangphol P, Seresirikachorn K, Srisuwanporn C, Parivisutt N, Grzybowski A, Theeramunkong T, Ruamviboonsuk P.	Transl Vis Sci Technol. 2021 Jan 6;10(1):7. doi: 10.1167/tvst.10.1.7. eCollection 2021 Jan.
30849350	A Deep Learning System for Automated Angle-Closure Detection in Anterior Segment Optical Coherence Tomography Images	Fu H, Baskaran M, Xu Y, Lin S, Wong DWK, Liu J, Tun TA, Mahesh M, Perera SA, Aung T.	Am J Ophthalmol. 2019 Jul;203:37-45. doi: 10.1016/j.ajo.2019.02.028. Epub 2019 Mar 6.
33846160	Towards 'automated gonioscopy': a deep learning algorithm for 360° angle assessment by swept-source optical coherence tomography	Porporato N, Tun TA, Baskaran M, Wong DWK, Husain R, Fu H, Sultana R, Perera S, Schmetterer L, Aung T.	Br J Ophthalmol. 2021 Apr 12:bjophthalmol-2020-318275. doi: 10.1136/bjophthalmol-2020-318275. Online ahead of print.
34670749	Generalisability and performance of an OCT-based deep learning classifier for community-based and hospital-based detection of gonioscopic angle closure	Randhawa J, Chiang M, Porporato N, Pardeshi AA, Dredge J, Apolo Aroca G, Tun TA, Quah JH, Tan M, Higashita R, Aung T, Varma R, Xu BY.	Br J Ophthalmol. 2021 Oct 20:bjophthalmol-2021-319470. doi: 10.1136/bjophthalmol-2021-319470. Online ahead of print.
34004012	Assessment of Generative Adversarial Networks for Synthetic Anterior Segment Optical Coherence Tomography Images in Closed-Angle Detection	Zheng C, Bian F, Li L, Xie X, Liu H, Liang J, Chen X, Wang Z, Qiao T, Yang J, Zhang M.	Transl Vis Sci Technol. 2021 Apr 1;10(4):34. doi: 10.1167/tvst.10.4.34.
31445003	Deep Learning Classifiers for Automated Detection of Gonioscopic Angle Closure Based on Anterior Segment OCT Images	Xu BY, Chiang M, Chaudhary S, Kulkarni S, Pardeshi AA, Varma R.	Am J Ophthalmol. 2019 Dec;208:273-280. doi: 10.1016/j.ajo.2019.08.004. Epub 2019 Aug 22.
33550010	Angle-closure assessment in anterior segment OCT images via deep learning	Hao H, Zhao Y, Yan Q, Higashita R, Zhang J, Zhao Y, Xu Y, Li F, Zhang X, Liu J.	Med Image Anal. 2021 Apr;69:101956. doi: 10.1016/j.media.2021.101956. Epub 2021 Jan 7.
34615666	Anterior segment biometric measurements explain misclassifications by a deep learning classifier for detecting gonioscopic angle closure	Shen A, Chiang M, Pardeshi AA, McKean-Cowdin R, Varma R, Xu BY.	Br J Ophthalmol. 2021 Oct 6:bjophthalmol-2021-319058. doi: 10.1136/bjophthalmol-2021-319058. Online ahead of print.
32818079	Deep Neural Network for Scleral Spur Detection in Anterior Segment OCT Images: The Chinese American Eye Study	Xu BY, Chiang M, Pardeshi AA, Moghimi S, Varma R.	Transl Vis Sci Technol. 2020 Mar 30;9(2):18. doi: 10.1167/tvst.9.2.18. eCollection 2020 Mar.
30794201	Angle-Closure Detection in Anterior Segment OCT Based on Multilevel Deep Network	Fu H, Xu Y, Lin S, Wong DWK, Baskaran M, Mahesh M, Aung T, Liu J.	IEEE Trans Cybern. 2020 Jul;50(7):3358-3366. doi: 10.1109/TCYB.2019.2897162. Epub 2019 Feb 15.
35155465	Diagnostic performance of deep learning classifiers in measuring peripheral anterior synechia based swept source optical coherence tomography images	Yang Y, Wu Y, Guo C, Han Y, Deng M, Lin H, Yu M	Front Med (Lausanne). 2022 Jan 26;8:775711. doi: 10.3389/fmed.2021.775711.
34619247	Digital gonioscopy based on three-dimensional anterior-segment OCT: an international multicenter study	Li F, Yang Y, Sun X, Qiu Z, Zhang S, Tun TA, Mani B, Nongpiur ME, Chansangpetch S, Ratanawongphaibul K, Manassakorn A, Tantisevi V, Rojanapongpun P, Lin F, Cheng W, Zhou R, Liu Y, Chen Y, Xiong J, Tan M, Aung T, Xu Y, Ting DSW, Zhang X.	Ophthalmology. 2022 Jan;129(1):45-53. doi: 10.1016/j.ophtha.2021.09.018. Epub 2021 Oct 5. PMID: 34619247.
34793828	Open-source deep learning-based automatic segmentation of mouse Schlemm's canal in optical coherence tomography images	Choy KC, Li G, Stamer WD, Farsiu S.	Exp Eye Res. 2022 Jan;214:108844. doi: 10.1016/j.exer.2021.108844. Epub 2021 Nov 16.
33979115	Deep Learning-based Diagnosis of Glaucoma Using Wide-field Optical Coherence Tomography Images	Shin Y, Cho H, Jeong HC, Seong M, Choi JW, Lee WJ.	J Glaucoma. 2021 Sep 1;30(9):803-812. doi: 10.1097/IJG.0000000000001885.
34780803	Deep Learning Image Analysis of Optical Coherence Tomography Angiography Measured Vessel Density Improves Classification of Healthy and Glaucoma Eyes	Bowd C, Belghith A, Zangwill LM, Christopher M, Goldbaum MH, Fan R, Rezapour J, Moghimi S, Kamalipour A, Hou H, Weinreb RN.	Am J Ophthalmol. 2021 Nov 13;236:298-308. doi: 10.1016/j.ajo.2021.11.008. Online ahead of print.
32053552	Diagnosing Glaucoma With Spectral-Domain Optical Coherence Tomography Using Deep Learning Classifier	Lee J, Kim YK, Park KH, Jeoung JW.	J Glaucoma. 2020 Apr;29(4):287-294. doi: 10.1097/IJG.0000000000001458.
32659918	Development and Validation of a Deep Learning System for Diagnosing Glaucoma Using Optical Coherence Tomography	Kim KE, Kim JM, Song JE, Kee C, Han JC, Hyun SH.	J Clin Med. 2020 Jul 9;9(7):2167. doi: 10.3390/jcm9072167.
31811363	Detecting glaucoma based on spectral domain optical coherence tomography imaging of peripapillary retinal nerve fiber layer: a comparison study between hand-crafted features and deep learning model	Zheng C, Xie X, Huang L, Chen B, Yang J, Lu J, Qiao T, Fan Z, Zhang M.	Graefes Arch Clin Exp Ophthalmol. 2020 Mar;258(3):577-585. doi: 10.1007/s00417-019-04543-4. Epub 2019 Dec 7.
30316669	Using Deep Learning and Transfer Learning to Accurately Diagnose Early-Onset Glaucoma From Macular Optical Coherence Tomography Images	Asaoka R, Murata H, Hirasawa K, Fujino Y, Matsuura M, Miki A, Kanamoto T, Ikeda Y, Mori K, Iwase A, Shoji N, Inoue K, Yamagami J, Araie M.	Am J Ophthalmol. 2019 Feb;198:136-145. doi: 10.1016/j.ajo.2018.10.007. Epub 2018 Oct 12.
29045329	Hybrid Deep Learning on Single Wide-field Optical Coherence tomography Scans Accurately Classifies Glaucoma Suspects	Muhammad H, Fuchs TJ, De Cuir N, De Moraes CG, Blumberg DM, Liebmann JM, Ritch R, Hood DC.	J Glaucoma. 2017 Dec;26(12):1086-1094. doi: 10.1097/IJG.0000000000000765.
32098860	Discriminating glaucomatous and compressive optic neuropathy on spectral-domain optical coherence tomography with deep learning classifier	Lee J, Kim JS, Lee HJ, Kim SJ, Kim YK, Park KH, Jeoung JW.	Br J Ophthalmol. 2020 Dec;104(12):1717-1723. doi: 10.1136/bjophthalmol-2019-314330. Epub 2020 Feb 25.
33323187	Detection of glaucomatous optic neuropathy with spectral-domain optical coherence tomography: a retrospective training and validation deep-learning analysis	Ran AR, Cheung CY, Wang X, Chen H, Luo LY, Chan PP, Wong MOM, Chang RT, Mannil SS, Young AL, Yung HW, Pang CP, Heng PA, Tham CC.	Lancet Digit Health. 2019 Aug;1(4):e172-e182. doi: 10.1016/S2589-7500(19)30085-8. Epub 2019 Aug 9.
33290209	Robust and Interpretable Convolutional Neural Networks to Detect Glaucoma in Optical Coherence Tomography Images	Thakoor KA, Koorathota SC, Hood DC, Sajda P.	IEEE Trans Biomed Eng. 2021 Aug;68(8):2456-2466. doi: 10.1109/TBME.2020.3043215. Epub 2021 Jul 19.
32920530	Dual-input convolutional neural network for glaucoma diagnosis using spectral-domain optical coherence tomography	Sun S, Ha A, Kim YK, Yoo BW, Kim HC, Park KH.	Br J Ophthalmol. 2021 Nov;105(11):1555-1560. doi: 10.1136/bjophthalmol-2020-316274. Epub 2020 Sep 12.
33149191	Deep learning classification of early normal-tension glaucoma and glaucoma suspects using Bruch's membrane opening-minimum rim width and RNFL	Seo SB, Cho HK.	Sci Rep. 2020 Nov 4;10(1):19042. doi: 10.1038/s41598-020-76154-7.
32704418	A 3D Deep Learning System for Detecting Referable Glaucoma Using Full OCT Macular Cube Scans	Russakoff DB, Mannil SS, Oakley JD, Ran AR, Cheung CY, Dasari S, Riyazzuddin M, Nagaraj S, Rao HL, Chang D, Chang RT.	Transl Vis Sci Technol. 2020 Feb 18;9(2):12. doi: 10.1167/tvst.9.2.12.
33279356	Ganglion cell layer analysis with deep learning in glaucoma diagnosis	Díaz-Alemán VT, Fumero Batista FJ, Alayón Miranda S, Ángel-Pereira D, Arteaga-Hernández VJ, Sigut Saavedra JF.	Arch Soc Esp Oftalmol (Engl Ed). 2021 Apr;96(4):181-188. doi: 10.1016/j.oftal.2020.09.010. Epub 2020 Dec 2.
34293095	Individualized Glaucoma Change Detection Using Deep Learning Auto Encoder-Based Regions of Interest	Bowd C, Belghith A, Christopher M, Goldbaum MH, Fazio MA, Girkin CA, Liebmann JM, de Moraes CG, Weinreb RN, Zangwill LM.	Transl Vis Sci Technol. 2021 Jul 1;10(8):19. doi: 10.1167/tvst.10.8.19.
33649375	Hierarchical deep learning models using transfer learning for disease detection and classification based on small number of medical images	An G, Akiba M, Omodaka K, Nakazawa T, Yokota H.	Sci Rep. 2021 Mar 1;11(1):4250. doi: 10.1038/s41598-021-83503-7.
34086716	Glaucoma classification based on scanning laser ophthalmoscopic images using a deep learning ensemble method	Sułot D, Alonso-Caneiro D, Ksieniewicz P, Krzyzanowska-Berkowska P, Iskander DR.	PLoS One. 2021 Jun 4;16(6):e0252339. doi: 10.1371/journal.pone.0252339. eCollection 2021.
31260494	A feature agnostic approach for glaucoma detection in OCT volumes	Maetschke S, Antony B, Ishikawa H, Wollstein G, Schuman J, Garnavi R.	PLoS One. 2019 Jul 1;14(7):e0219126. doi: 10.1371/journal.pone.0219126. eCollection 2019.
32442866	Towards multi-center glaucoma OCT image screening with semi-supervised joint structure and function multi-task learning	Wang X, Chen H, Ran AR, Luo L, Chan PP, Tham CC, Chang RT, Mannil SS, Cheung CY, Heng PA.	Med Image Anal. 2020 Jul;63:101695. doi: 10.1016/j.media.2020.101695. Epub 2020 May 19.
34157276	Describing the Structural Phenotype of the Glaucomatous Optic Nerve Head Using Artificial Intelligence	Panda SK, Cheong H, Tun TA, Devella SK, Senthil V, Krishnadas R, Buist ML, Perera S, Cheng CY, Aung T, Thiéry AH, Girard MJA.	Am J Ophthalmol. 2021 Jun 19;236:172-182. doi: 10.1016/j.ajo.2021.06.010. Online ahead of print.
31947120	Glaucoma Assessment from OCT images using Capsule Network	Gaddipati DJ, Desai A, Sivaswamy J, Vermeer KA.	Annu Int Conf IEEE Eng Med Biol Soc. 2019 Jul;2019:5581-5584. doi: 10.1109/EMBC.2019.8857493.
34412848	Circumpapillary OCT-focused hybrid learning for glaucoma grading using tailored prototypical neural networks	García G, Del Amor R, Colomer A, Verdú-Monedero R, Morales-Sánchez J, Naranjo V.	Artif Intell Med. 2021 Aug;118:102132. doi: 10.1016/j.artmed.2021.102132. Epub 2021 Jul 2.
32750930	Attention-Guided 3D-CNN Framework for Glaucoma Detection and Structural-Functional Association Using Volumetric Images	George Y	IEEE J Biomed Health Inform. 2020 Dec;24(12):3421-3430. doi: 10.1109/JBHI.2020.3001019. Epub 2020 Dec 4.
33462288	An objective structural and functional reference standard in glaucoma	Mariottoni EB, Jammal AA, Berchuck SI, Shigueoka LS, Tavares IM, Medeiros FA.	Sci Rep. 2021 Jan 18;11(1):1752. doi: 10.1038/s41598-021-80993-3.
33303289	Glaucoma Detection from Raw SD-OCT Volumes: A Novel Approach Focused on Spatial Dependencies	García G, Colomer A, Naranjo V.	Comput Methods Programs Biomed. 2021 Mar;200:105855. doi: 10.1016/j.cmpb.2020.105855. Epub 2020 Nov 24.
33044925	Clinically Verified Hybrid Deep Learning System for Retinal Ganglion Cells Aware Grading of Glaucomatous Progression	Raja H, Hassan T, Akram MU, Werghi N.	IEEE Trans Biomed Eng. 2021 Jul;68(7):2140-2151. doi: 10.1109/TBME.2020.3030085. Epub 2021 Jun 17.
34212255	Glaucoma detection in Latino population through OCT's RNFL thickness map using transfer learning	Olivas LG, Alférez GH, Castillo J.	Int Ophthalmol. 2021 Nov;41(11):3727-3741. doi: 10.1007/s10792-021-01931-w. Epub 2021 Jul 1.
34003990	Strategies to Improve Convolutional Neural Network Generalizability and Reference Standards for Glaucoma Detection From OCT Scans	Thakoor KA, Li X, Tsamis E, Zemborain ZZ, De Moraes CG, Sajda P, Hood DC.	Transl Vis Sci Technol. 2021 Apr 1;10(4):16. doi: 10.1167/tvst.10.4.16.
33260117	Improving statistical power of glaucoma clinical trials using an ensemble of cyclical generative adversarial networks	Lazaridis G, Lorenzi M, Ourselin S, Garway-Heath D.	Med Image Anal. 2021 Feb;68:101906. doi: 10.1016/j.media.2020.101906. Epub 2020 Nov 19.
32818084	DeshadowGAN: A Deep Learning Approach to Remove Shadows from Optical Coherence Tomography Images	Cheong H, Devalla SK, Pham TH, Zhang L, Tun TA, Wang X, Perera S, Schmetterer L, Aung T, Boote C, Thiery A, Girard MJA.	Transl Vis Sci Technol. 2020 Apr 15;9(2):23. doi: 10.1167/tvst.9.2.23. eCollection 2020 Apr.
32053142	Assessment of a Segmentation-Free Deep Learning Algorithm for Diagnosing Glaucoma From Optical Coherence Tomography Scans	Thompson AC, Jammal AA, Berchuck SI, Mariottoni EB, Medeiros FA.	JAMA Ophthalmol. 2020 Apr 1;138(4):333-339. doi: 10.1001/jamaophthalmol.2019.5983.
29313052	A Deep Learning Approach to Digitally Stain Optical Coherence Tomography Images of the Optic Nerve Head	Devalla SK, Chin KS, Mari JM, Tun TA, Strouthidis NG, Aung T, Thiéry AH, Girard MJA.	Invest Ophthalmol Vis Sci. 2018 Jan 1;59(1):63-74. doi: 10.1167/iovs.17-22617.
33282495	Towards label-free 3D segmentation of optical coherence tomography images of the optic nerve head using deep learning	Devalla SK, Pham TH, Panda SK, Zhang L, Subramanian G, Swaminathan A, Yun CZ, Rajan M, Mohan S, Krishnadas R, Senthil V, De Leon JMS, Tun TA, Cheng CY, Schmetterer L, Perera S, Aung T, Thiéry AH, Girard MJA.	Biomed Opt Express. 2020 Oct 15;11(11):6356-6378. doi: 10.1364/BOE.395934. eCollection 2020 Nov 1.
31799050	Deep learning based noise reduction method for automatic 3D segmentation of the anterior of lamina cribrosa in optical coherence tomography volumetric scans	Mao Z, Miki A, Mei S, Dong Y, Maruyama K, Kawasaki R, Usui S, Matsushita K, Nishida K, Chan K.	Biomed Opt Express. 2019 Oct 21;10(11):5832-5851. doi: 10.1364/BOE.10.005832. eCollection 2019 Nov 1.
29984096	DRUNET: a dilated-residual U-Net deep learning network to segment optic nerve head tissues in optical coherence tomography images	Devalla SK, Renukanand PK, Sreedhar BK, Subramanian G, Zhang L, Perera S, Mari JM, Chin KS, Tun TA, Strouthidis NG, Aung T, Thiéry AH, Girard MJA.	Biomed Opt Express. 2018 Jun 25;9(7):3244-3265. doi: 10.1364/BOE.9.003244. eCollection 2018 Jul 1.
31285505	Detecting Retinal Nerve Fibre Layer Segmentation Errors on Spectral Domain-Optical Coherence Tomography with a Deep Learning Algorithm	Jammal AA, Thompson AC, Ogata NG, Mariottoni EB, Urata CN, Costa VP, Medeiros FA.	Sci Rep. 2019 Jul 8;9(1):9836. doi: 10.1038/s41598-019-46294-6.
33069883	OCT Signal Enhancement with Deep Learning	Lazaridis G, Lorenzi M, Mohamed-Noriega J, Aguilar-Munoa S, Suzuki K, Nomoto H, Ourselin S, Garway-Heath DF; United Kingdom Glaucoma Treatment Study Investigators.	Ophthalmol Glaucoma. 2021 May-Jun;4(3):295-304. doi: 10.1016/j.ogla.2020.10.008. Epub 2020 Oct 15.
31941958	Quantification of Retinal Nerve Fibre Layer Thickness on Optical Coherence Tomography with a Deep Learning Segmentation-Free Approach	Mariottoni EB, Jammal AA, Urata CN, Berchuck SI, Thompson AC, Estrela T, Medeiros FA.	Sci Rep. 2020 Jan 15;10(1):402. doi: 10.1038/s41598-019-57196-y.
33018356	Automated circumpapillary retinal nerve fiber layer segmentation in high-resolution swept-source OCT	Yow AP, Tan B, Chua J, Aung T, Husain R, Schmetterer L, Wong D.	Annu Int Conf IEEE Eng Med Biol Soc. 2020 Jul;2020:1832-1835. doi: 10.1109/EMBC44109.2020.9175828.
32931435	Automatic Segmentation and Visualization of Choroid in OCT with Knowledge Infused Deep Learning	Zhang H, Yang J, Zhou K, Li F, Hu Y, Zhao Y, Zheng C, Zhang X, Liu J.	IEEE J Biomed Health Inform. 2020 Dec;24(12):3408-3420. doi: 10.1109/JBHI.2020.3023144. Epub 2020 Dec 4.
33893383	The influence of axial myopia on optic disc characteristics of glaucoma eyes	Rezapour J, Bowd C, Dohleman J, Belghith A, Proudfoot JA, Christopher M, Hyman L, Jonas JB, Fazio MA, Weinreb RN, Zangwill LM.	Sci Rep. 2021 Apr 23;11(1):8854. doi: 10.1038/s41598-021-88406-1.
32647810	Forecasting Retinal Nerve Fiber Layer Thickness from Multimodal Temporal Data Incorporating OCT Volumes	Sedai S, Antony B, Ishikawa H, Wollstein G, Schuman JS, Garnavi R.	Ophthalmol Glaucoma. 2020 Jan-Feb;3(1):14-24. doi: 10.1016/j.ogla.2019.11.001. Epub 2019 Nov 8.
33014570	Semi-supervised deep learning based 3D analysis of the peripapillary region	Heisler M, Bhalla M, Lo J, Mammo Z, Lee S, Ju MJ, Beg MF, Sarunic MV.	Biomed Opt Express. 2020 Jun 19;11(7):3843-3856. doi: 10.1364/BOE.392648. eCollection 2020 Jul 1.
35003844	Glaucoma classification in 3 x 3 mm en face macular scans using deep learning in a different plexus	Schottenhamml J, Würfl T, Mardin S, Ploner SB, Husvogt L, Hohberger B, Lämmer R, Mardin C, Maier A.	Biomed Opt Express. 2021 Nov 9;12(12):7434-7444. doi: 10.1364/BOE.439991. eCollection 2021 Dec 1.
35174258	Weakly supervised individual ganglion cell segmentation from adaptive optics OCT images for glaucomatous damage assessment	Soltanian-Zadeh S, Kurokawa K, Liu Z, Zhang F, Saeedi O, Hammer DX, Miller DT, Farsiu S.	Optica. 2021 May 20;8(5):642-651. doi: 10.1364/optica.418274. Epub 2021 May 4.
33422463	Predicting Glaucoma Development With Longitudinal Deep Learning Predictions From Fundus Photographs	Lee T, Jammal AA, Mariottoni EB, Medeiros FA.	Am J Ophthalmol. 2021 May;225:86-94. doi: 10.1016/j.ajo.2020.12.031. Epub 2021 Jan 7.
32735906	Detection of Progressive Glaucomatous Optic Nerve Damage on Fundus Photographs with Deep Learning	Medeiros FA, Jammal AA, Mariottoni EB.	Ophthalmology. 2021 Mar;128(3):383-392. doi: 10.1016/j.ophtha.2020.07.045. Epub 2020 Jul 28.
31730838	Human Versus Machine: Comparing a Deep Learning Algorithm to Human Gradings for Detecting Glaucoma on Fundus Photographs	Jammal AA, Thompson AC, Mariottoni EB, Berchuck SI, Urata CN, Estrela T, Wakil SM, Costa VP, Medeiros FA.	Am J Ophthalmol. 2020 Mar;211:123-131. doi: 10.1016/j.ajo.2019.11.006. Epub 2019 Nov 12.
30689990	A Deep Learning Algorithm to Quantify Neuroretinal Rim Loss From Optic Disc Photographs	Thompson AC, Jammal AA, Medeiros FA.	Am J Ophthalmol. 2019 May;201:9-18. doi: 10.1016/j.ajo.2019.01.011. Epub 2019 Jan 26.
30578810	From Machine to Machine: An OCT-Trained Deep Learning Algorithm for Objective Quantification of Glaucomatous Damage in Fundus Photographs	Medeiros FA, Jammal AA, Thompson AC.	Ophthalmology. 2019 Apr;126(4):513-521. doi: 10.1016/j.ophtha.2018.12.033. Epub 2018 Dec 20.
32094401	Macular Ganglion Cell-Inner Plexiform Layer Thickness Prediction from Red-free Fundus Photography using Hybrid Deep Learning Model	Lee J, Kim YK, Ha A, Sun S, Kim YW, Kim JS, Jeoung JW, Park KH.	Sci Rep. 2020 Feb 24;10(1):3280. doi: 10.1038/s41598-020-60277-y.
